# Supplementary material for: Integrated Single-Cell RNA-Seq and Machine Learning to Construct an EMT Infiltration Scoring Model for Prostate Cancer
Source: Int J Mol Sci. 2026 Jun 2;27(11):5017. doi: 10.3390/ijms27115017 (PMC13256516; doi:10.3390/ijms27115017)
Supplement: Supplementary file 1 [file ijms-27-05017-s001.zip]

Archive with 1 entries (1 files):
- ijms-4260190-supplementary.pdf
